# Supplementary material for: Health Enhancing Physical Activity Policies in Poland: Findings from the HEPA PAT Survey
Source: Int J Environ Res Public Health. 2022 Jun 14;19(12):7284. doi: 10.3390/ijerph19127284 (PMC9223836; doi:10.3390/ijerph19127284)
Supplement: Supplementary file 1 [file ijerph-19-07284-s001.zip]

Archive with 1 entries (1 files):
- ijerph-1716920-supplementary.pdf
